# Supplementary material for: Caerulomycin and collismycin antibiotics share a trans-acting flavoprotein-dependent assembly line for 2,2’-bipyridine formation
Source: Nat Commun. 2021 May 25;12:3124. doi: 10.1038/s41467-021-23475-4 (PMC8149447; doi:10.1038/s41467-021-23475-4)
Supplement: Supplementary file 4 — Source Data [file 41467_2021_23475_MOESM4_ESM.xlsx]

## Sheet: supplementary Figure 1a
Figure S1a-1		CaeA2F2042L
protein was expressed in E.Coli BL21 and purified by Ni affinity column chromatography

## Sheet: supplementary Figure 1a-2
Figure S1a-2		PCPCaeA2
protein was expressed in E.Coli BL21 and purified by Ni affinity column chromatography

## Sheet: supplementary Figure 1a-3
Figure S1a-3		Trx-Ct
protein was expressed in E.Coli BL21 and purified by Ni affinity column chromatography

## Sheet: supplementary Figure 1a-4
Figure S1a-4		CaeB1
protein was expressed in E.Coli BL21 and purified by Ni affinity column chromatography

## Sheet: supplementary Figure 1a-5
Figure S1a-5		MBP-CaeB1
protein was expressed in E.Coli BL21 and purified by Ni affinity column chromatography

## Sheet: supplementary Figure 1a-6
Figure S1a-6		ColB1
protein was expressed in E.Coli BL21 and purified by Ni affinity column chromatography

## Sheet: supplementary Figure 1a-7
Figure S1a-7		ColG2
protein was expressed in E.Coli BL21 and purified by Ni affinity column chromatography

## Sheet: supplementary Figure 1a-8
Figure S1a-8		CaeA4
protein was expressed in E.Coli BL21 and purified by Ni affinity column chromatography

## Sheet: supplementary Figure 1b-1
Figure S1b-1		CaeA1
protein was expressed in E.Coli BAP1 and purified by Ni affinity column chromatography

## Sheet: supplementary Figure 1b-2
Figure S1b-2		CaeA3
protein was expressed in E.Coli BAP1 and purified by Ni affinity column chromatography

[truncated: 19 more sheets: supplementary Figure 1b-3, supplementary Figure 1b-4, supplementary Figure 1b-5, supplementary Figure 1b-6, supplementary Figure 1b-7, supplementary Figure 1b-8, supplementary Figure 1b-9, supplementary Figure 1b-10, supplementary Figure 1b-11, supplementary Figure 1b-12, supplementary Figure 1b-13, Figure 4a, Figure 4b, supplementary Figure 11a, supplementary Figure 11b, supplementary Figure 12a, supplementary Figure 12b, supplementary Figure 15, supplementary Figure 16]
